# Supplementary material for: AMPK modulation ameliorates dominant disease phenotypes of CTRP5 variant in retinal degeneration
Source: Commun Biol. 2021 Dec 9;4:1360. doi: 10.1038/s42003-021-02872-x (PMC8660775; doi:10.1038/s42003-021-02872-x)
Supplement: Supplementary file 4 — Supplementary Data [file 42003_2021_2872_MOESM4_ESM.xlsx]

## Sheet: Fig1F
SAFIRE; Serial number: 12901300200; Firmware: V 2.10 04/02 Safire; XFLUOR4 Version: V 4.51
Date:					2019-11-01
Time:					20:07:44
							VEGF in 5% media
Measurement mode:					Absorbance		6 hours
Measurement wavelength:					450	nm
Reference wavelength:					570	nm
Number of flashes:					10
Plate definition file:					COS96ft.pdf
Time between move and read:					200	ms
Shake duration (Orbital Normal):					10	s
Shake settle time:					5	s
Dual wave data (difference)					Temperature: 24.6 °C
<>	1	2	3	4	5	6	7	8	9	10	11	12
A	1.6282	1.9203	0.3523	0.3632	0.4636	0.4277	0.1198	0.1243	0.1145	0.1081	0.2288	0.1904
B	1.0161	1.1564	0.6066	0.6046	0.6459	0.5815	0.1619	0.1458	0.1433	0.1279	0.3778	0.3213
C	0.5599	0.6105	0.6168	0.6007	0.3842	0.3721	0.2016	0.1883	0.2223	0.2068	0.4687	0.4083
D	0.2831	0.3439	0.5047	0.5415	0.4418	0.423	0.2106	0.2411	0.2829	0.2444	0.7375	0.6093
E	0.1436	0.1791	0.4337	0.5398	0.4258	0.4327	0.1986	0.1862	0.2112	0.2073	0.7073	0.3635
F	0.0766	0.0941	0.7054	0.7692	0.362	0.3597	0.1711	0.1642	0.2113	0.2073	0.8388	0.7194
G	0.0458	0.0713	0.569	0.8701	0.3541	0.4217	0.1509	0.1474	0.8606	0.8349	1.1212	0.9142
H	0.0143	0.0247	0.6088	0.7027	0.1464	0.2588	0.2325	0.2195	0.5961	0.5727	0.7179	0.6715
Rawdata (dual wave measurement with measurement filter)					Temperature: 24.6 °C
<>	1	2	3	4	5	6	7	8	9	10	11	12
A	1.6875	1.9766	0.4036	0.4116	0.5157	0.4785	0.1797	0.1819	0.1752	0.1691	0.2908	0.2605
B	1.0715	1.2065	0.6574	0.6512	0.6946	0.6289	0.2153	0.1987	0.1959	0.1814	0.4355	0.4011
C	0.6109	0.6615	0.664	0.6473	0.4306	0.4196	0.2513	0.2373	0.2751	0.2562	0.5228	0.478
D	0.3344	0.3932	0.5515	0.5876	0.488	0.4693	0.2707	0.2898	0.3335	0.2966	0.7891	0.6694
E	0.1943	0.2277	0.4795	0.5852	0.4707	0.4781	0.2449	0.2321	0.2591	0.2596	0.756	0.432
F	0.1284	0.1434	0.7518	0.8159	0.4057	0.4037	0.215	0.2116	0.2557	0.2525	0.8832	0.7777
G	0.0951	0.1193	0.6172	0.917	0.3987	0.4678	0.1956	0.1919	0.9061	0.8894	1.1754	0.9715
H	0.0667	0.075	0.6575	0.7527	0.2062	0.3065	0.2771	0.2677	0.642	0.6206	0.7688	0.7321
<>	1	2	3	4	5	6	7	8	9	10	11	12
A	1000 pg/mL	1000 pg/mL	Z8 Ap1	Z8 Ap1	9i Ap4	9i Ap4	Z8 Ba2	Z8 Ba2	E1 Ba5	E1 Ba5	E1 Ap3	E1 Ap3
B	500 pg/mL	500 pg/mL	Z8 Ap2	Z8 Ap2	9i Ap5	9i Ap5	Z8 Ba3	Z8 Ba3	1A Ba1	1A Ba1	E1 Ap4	E1 Ap4
C	250 pg/mL	250 pg/mL	Z8 Ap3	Z8 Ap3	9i Ba1	9i Ba1	Z8 Ba4	Z8 Ba4	1A Ba2	1A Ba2	E1 Ap5	E1 Ap5
D	125 pg/mL	125 pg/mL	Z8 Ap4	Z8 Ap4	9i Ba2	9i Ba2	Z8 Ba5	Z8 Ba5	1A Ba3	1A Ba3	1A Ap1	1A Ap1
E	62.5 pg/mL	62.5 pg/mL	Z8 Ap5	Z8 Ap5	9i Ba3	9i Ba3	E1 Ba1	E1 Ba1	1A Ba4	1A Ba4	1A Ap2	1A Ap2
F	31.3 pg/mL	31.3 pg/mL	9i Ap1	9i Ap1	9i Ba4	9i Ba4	E1 Ba2	E1 Ba2	1A Ba5	1A Ba5	1A Ap3	1A Ap3
G	15.6 pg/mL	15.6 pg/mL	9i Ap2	9i Ap2	9i Ba5	9i Ba5	E1 Ba3	E1 Ba3	E1 Ap1	E1 Ap1	1A Ap4	1A Ap4
H	0pg/ml	0pg/ml	9i Ap3	9i Ap3	Z8 Ba1	Z8 Ba1	E1 Ba4	E1 Ba4	E1 Ap2	E1 Ap2	1A Ap5	1A Ap5
pg/mL	Replicate 1	Replicate 2	Average	Blank	Corrected
1000	1.6875	1.9766	1.83205	0.07085	1.7612
500	1.0715	1.2065	1.139	0.07085	1.06815
250	0.6109	0.6615	0.6362	0.07085	0.56535
125	0.3344	0.3932	0.3638	0.07085	0.29295
62.5	0.1943	0.2277	0.211	0.07085	0.14015
31.3	0.1284	0.1434	0.1359	0.07085	0.06505
15.6	0.0951	0.1193	0.1072	0.07085	0.03635
0	0.0667	0.075	0.07085	0.07085	0
											AP					Ba
Sample	Replicate 1	Replicate 2	Average	Blank	Corrected	VEGF Quantification	ng/mL				Z8	9i	1A	E1		Z8	9i	1A	E1
Z8 Ap1	0.4036	0.4116	0.4076	0.07085	0.33675	4076.87	2.03843			Mean	3.11363	3.93291	4.70713	2.98148		2.52709	6.85045	2.99806	2.20266
Z8 Ap2	0.6574	0.6512	0.6543	0.07085	0.58345	7471.21	3.73561			stderr	0.315436	0.353282	0.544956	0.725569		0.366401	0.296901	0.416093	0.360199
Z8 Ap3	0.664	0.6473	0.65565	0.07085	0.5848	7489.79	3.74489
Z8 Ap4	0.5515	0.5876	0.56955	0.07085	0.4987	6305.14	3.15257
Z8 Ap5	0.4795	0.5852	0.53235	0.07085	0.4615	5793.3	2.89665				Healthy-iRPE				L-ORD-iRPE
9i Ap1	0.7518	0.8159	0.78385	0.07085	0.713	9253.69	4.62685				Ap	Ba	Ba/Ap		Ap	Ba	Ba/Ap
9i Ap2	0.6172	0.917	0.7671	0.07085	0.69625	9023.23	4.51161				2.03843	6.47648	3.17718		5.41042	2.62533	0.485236
9i Ap3	0.6575	0.7527	0.7051	0.07085	0.63425	8170.17	4.08509				3.73561	7.58167	2.02957		3.57738	2.10524	0.588487
9i Ap4	0.5157	0.4785	0.4971	0.07085	0.42625	5308.3	2.65415				3.74489	7.49395	2.00111		1.13068	1.70176	1.50507
9i Ap5	0.6946	0.6289	0.66175	0.07085	0.5909	7573.72	3.78686				3.15257	6.05545	1.9208		2.11204	3.32498	1.57429
9i Ba1	0.4306	0.4196	0.4251	0.07085	0.35425	4317.65	6.47648				2.89665	6.64468	2.29392		2.67685	1.25597	0.469196
9i Ba2	0.488	0.4693	0.47865	0.07085	0.4078	5054.45	7.58167				4.62685	2.99373	0.647035		4.25123	1.5965	0.375539
9i Ba3	0.4707	0.4781	0.4744	0.07085	0.40355	4995.97	7.49395				4.51161	1.43449	0.317955		3.32077	3.18567	0.959315
9i Ba4	0.4057	0.4037	0.4047	0.07085	0.33385	4036.97	6.05545				4.08509	1.97522	0.48352		4.94743	4.20521	0.849978
9i Ba5	0.3987	0.4678	0.43325	0.07085	0.3624	4429.79	6.64468				2.65415	2.74504	1.03424		6.61915	3.05564	0.461637
Z8 Ba1	0.2062	0.3065	0.25635	0.07085	0.1855	1995.82	2.99373				3.78686	3.48699	0.920813		4.39707	2.94729	0.670285
Z8 Ba2	0.1797	0.1819	0.1808	0.07085	0.10995	956.327	1.43449		Previous Data		0.430741	1.51444	3.51591		1.77463	1.39944	0.788584
Z8 Ba3	0.2153	0.1987	0.207	0.07085	0.13615	1316.81	1.97522		from 9/14/17		1.06556	1.51611	1.42284		0.507593	0.75	1.47756
Z8 Ba4	0.2513	0.2373	0.2443	0.07085	0.17345	1830.02	2.74504				1.13037	1.40111	1.23952		1.10741	0.958889	0.865886
Z8 Ba5	0.2707	0.2898	0.28025	0.07085	0.2094	2324.66	3.48699				0.206481	0.702222	3.4009
E1 Ba1	0.2449	0.2321	0.2385	0.07085	0.16765	1750.22	2.62533				1.36093	3.09444	2.27378
E1 Ba2	0.215	0.2116	0.2133	0.07085	0.14245	1403.49	2.10524				1.29296	2.535	1.96061
E1 Ba3	0.1956	0.1919	0.19375	0.07085	0.1229	1134.51	1.70176				1.41778	2.83833	2.00196
E1 Ba4	0.2771	0.2677	0.2724	0.07085	0.20155	2216.65	3.32498
E1 Ba5	0.1752	0.1691	0.17215	0.07085	0.1013	837.312	1.25597			Mean	2.47868	3.5582	1.80245		3.2179	2.23938	0.851621
1A Ba1	0.1959	0.1814	0.18865	0.07085	0.1178	1064.34	1.5965			stderr	0.353702	0.565215	0.23578		0.517142	0.294236	0.116525
1A Ba2	0.2751	0.2562	0.26565	0.07085	0.1948	2123.78	3.18567			N	17	17	17		13	13	13
1A Ba3	0.3335	0.2966	0.31505	0.07085	0.2442	2803.47	4.20521
1A Ba4	0.2591	0.2596	0.25935	0.07085	0.1885	2037.1	3.05564
1A Ba5	0.2557	0.2525	0.2541	0.07085	0.18325	1964.86	2.94729
E1 Ap1	0.9061	0.8894	0.89775	0.07085	0.8269	10820.8	5.41042								Ap	Ba	Ba/Ap
E1 Ap2	0.642	0.6206	0.6313	0.07085	0.56045	7154.76	3.57738							pval	0.25054	0.0496299	0.00145865
E1 Ap3	0.2908	0.2605	0.27565	0.07085	0.2048	2261.37	1.13068
E1 Ap4	0.4355	0.4011	0.4183	0.07085	0.34745	4224.09	2.11204
E1 Ap5	0.5228	0.478	0.5004	0.07085	0.42955	5353.7	2.67685
1A Ap1	0.7891	0.6694	0.72925	0.07085	0.6584	8502.45	4.25123
1A Ap2	0.756	0.432	0.594	0.07085	0.52315	6641.55	3.32077
1A Ap3	0.8832	0.7777	0.83045	0.07085	0.7596	9894.86	4.94743
1A Ap4	1.1754	0.9715	1.07345	0.07085	1.0026	13238.3	6.61915
1A Ap5	0.7688	0.7321	0.75045	0.07085	0.6796	8794.14	4.39707

## Sheet: Fig2A,B
	Healthy			LORD			Healthy			LORD
2019-08-09	Ap	ng/mL		Ap			Ba			Ba
	24.8421	198.737		0.875248	7.00198		6.3104	75.7248		0.511881	6.14257
	9.74406	77.9525		1.67525	13.402		2.68564	32.2277		0.467822	5.61386
	28.0728	224.582		1.27376	10.1901		4.52426	54.2911		0.444059	5.32871
	23.6569	189.255		1.64208	13.1366		4.02822	48.3386		0.306436	3.67723
	16.0297	128.238		1.46485	11.7188		5.7396	68.8752		0.359406	4.31287
	11.6901	93.5208		1.95743	15.6594		6.1203	73.4436		0.393564	4.72277
2019-11-01		106.955			6.9683			62.1541			2.01398
		124.377			8.51184			62.7986			0.374156
		153.416			9.38046			65.7365			1.94197
		181.353			7.373			68.7227			2.47992
		167.614			12.8519			60.8576			2.00367
		175.443			8.51184			56.2678			2.26883
		174.09			15.1054			82.6432			2.32924
		176.088			11.808			90.8604			2.52511
	avg	155.116			10.83			64.4959			3.26678
	stderr	11.4088			0.791952			3.89765			0.455399
	n	14			14			14			14
		Healthy vs L-ORD (Apical)						Healthy vs L-ORD (Basal)
		pval	1.36984e-12					pval	1.02085e-14

## Sheet: Fig3a
pAMPK levels (% of control)
	Healthy	pAMPK	L-ORD	pAMPK
	LORCF1-Y9	0.876392	LORPF2-E1	1.33136
	LORCF1-Y9	0.928388	LORPF2-E1	1.13836
	LORCF1-Y9	0.885966	LORPF2-E1	1.32031
	LORCF1-Y9	0.870923	LORPF2-E1	1.12461
	LORCF1-Y9	0.995526	LORPF2-E1	1.359
	LORCF2-4G	1.31479	LORPF2-L3	1.00375
	LORCF2-4G	1.30236	LORPF2-L3	1.13561
	LORCF2-4G	1.09711	LORPF2-L3	1.23476
	LORCF2-4G	0.957149	LORPF2-L3	1.12874
	LORCF2-4G	1.18103	LORPF2-E1	1.03261
	LORCF2-9I	0.745317	LORPF2-E1	1.30975
	LORCF2-9I	0.96537	LORPF2-E1	1.2006
	LORCF2-9I	0.929757	LORPF1-K8	0.441613
	LORCF2-9I	0.970851	LORPF1-K8	1.75388
	LORCF2-9I	0.979075	LORPF1-K8	1.57532
	LORCF1-Y9	0.782631
	LORCF1-Y9	1.35602
	LORCF1-Y9	1.22324
	LORCF1-Z8	0.702154
	LORCF1-Z8	1.00042
	LORCF1-Z8	0.935535
	Mean	1		1.20602
	Stderr	0.0400485		0.074889
	n	21		15
	ttest	0.0133171

## Sheet: Fig3b
	Healthy	Healthy	L-ORD	L-ORD
5% serum	+	-	+	-
rec CTRP5	+	+	+	+
	p-AMPK levels (% of control)
	97.2178	71.1082	139.672	119.892
	99.3508	68.7224	106.941	112.975
	103.431	72.03	111.332	67.3006
	96.9894	91.6479	129.505	68.2546
	99.3705	67.6292	85.9226	110.232
	103.64	100.064	97.2857	108.562
		89.1464
		91.0838
		74.611
Mean	100	78.5336	111.776	97.8694
Stderr	1.19224	4.06976	8.15362	9.64681
n	6	9	6	6

## Sheet: Fig3d
Normalized to % of Baseline in 0% serum
	AICAR		BAM15
	Healthy	L-ORD	Healthy	L-ORD
	1.00246	0.855989	1.07272	1.16279
	1.04183	0.926399	1.37462	0.854573
	1.09856	0.875574	1.22814	1.09627
	1.04949	0.869775	1.25186	0.931736
	1.15964	0.91117	1.03315	0.946381
	1.82797	1.05034	1.03723	0.926047
	1.59559	1.03827	1.0283
	1.11898	1.0939	1.09437
	1.11702	0.908887
	1.31593	1.0621
	1.11716	1.12374
	1.19933	1.083
	1.3966	1.13842
	1.34509	0.902566
	1.57352	0.893004
	1.17683	0.833091
	1.63448
	1.19107
	1.10501
	1.22702
mean	1.26468	0.97289	1.14005	0.986299
stderr	0.0555831	0.0295142	0.0455903	0.0478866
	20	16	8	6

## Sheet: Fig3e-f
	Total PGC alpha	B-actin	PGC1alpha/Bactin			PGC1alpha/Bactin
9I	19310538	43848300	0.440394
9I	16117020	47671740	0.338083				Healthy		L-ORD
1A	5361528	29510665	0.181681			9i	0.440394	1A	0.181681
1A	5047266	27614750	0.182774			9i	0.338083	1A	0.182774
9I-M	8893635	31785240	0.279804			z8	0.313261	E1	0.249917
9I-M	9871866	29683620	0.332569			z8	0.294425	E1	0.465728
1A-M	2623389	14108880	0.185939
1A-M	932739	7347900	0.12694			Mean	0.346541		0.270025
Z8	5306785	16940457	0.313261			Std	0.0563552		0.11632
Z8	4440755	15082819	0.294425			Stderr	0.0281776		0.0581599
E1	4238520	16959726	0.249917
E1	5290340	11359296	0.465728			pval	0.344747
Z8-M	3898620	10335742	0.377198
Z8-M	3811445	13344074	0.285628
E1-M	1703570	9132780	0.186534
E1-M	959035	4916608	0.19506

## Sheet: Fig3g-h
	B-actin			P-PGCalpha	P-PGCalpha/B-actin
9I	19601043		9I	172302	0.00879045
9I	29471498		9I	127605	0.00432978
1A	22187443		1A	547127	0.0246593
1A	16952103		1A	396774	0.0234056
9I-M	15492430		9I-M	209291	0.0135092							P-PGCalpha/B-actin
9I-M	15620796		9I-M	251544	0.0161031
1A-M	10495537		1A-M	470	4.47809e-05							Healthy	L-ORD		Healthy	LORD
1A-M	11238544		1A-M	15040	0.00133825										Metformin	Metformin
Z8	21180178		Z8	439990	0.0207737							0.00879045	0.0246593		0.0135092	4.47809e-05
Z8	18452003		Z8	136360	0.00738998							0.00432978	0.0234056		0.0161031	0.00133825
E1	16738619		E1	683320	0.040823							0.0207737	0.040823		0.024737	0.0676545
E1	8813582		E1	450736	0.0511411							0.00738998	0.0511411		0.044434	0.0466719
Z8-M	9480746		Z8-M	234525	0.024737						mean	0.010321	0.0350072		0.0246958	0.0289274
Z8-M	8963943		Z8-M	398304	0.044434						stderr	0.00360655	0.00668207		0.0070034	0.0168573
E1-M	11985632		E1-M	810882	0.0676545
E1-M	10604028		E1-M	494910	0.0466719						pval	0.0254923		pval	0.828046
	9i 1-A P-PGC1a_1(Chemiluminescence).raw16
	Lane No.	Adj. Total Band Vol. (Int)	Total Band Vol. (Int)	Adj. Total Lane Vol. (Int)	Total Lane Vol. (Int)	Bkgd. Vol. (Int)	Norm. Factor
	1	19601043	22508411	25149348	56224202	31074854	N/A
	2	29471498	32424181	34852270	65744486	30892216	N/A
	3	22187443	25039744	26027346	55766017	29738671	N/A
	4	16952103	20210702	19919679	49983505	30063826	N/A
	5	15492430	18664692	18235233	48543972	30308739	N/A
	6	15620796	18260355	18125311	46724800	28599489	N/A
	7	10495537	13143205	14198382	43452739	29254357	N/A
	8	11238544	13489030	15320816	42457717	27136901	N/A
	Z8 E1 P-PGC1a_1(Chemiluminescence).raw16
	Lane No.	Adj. Total Band Vol. (Int)	Total Band Vol. (Int)	Adj. Total Lane Vol. (Int)	Total Lane Vol. (Int)	Bkgd. Vol. (Int)	Norm. Factor
	1	21180178	23813801	24751106	52295047	27543941	N/A
	2	18452003	20842462	20372988	47156432	26783444	N/A
	3	16738619	20567074	19785059	50905016	31119957	N/A
	4	8813582	11052673	11176852	35507933	24331081	N/A
	5	9480746	12574939	11925159	38428604	26503445	N/A
	6	8963943	12104723	10694499	36931301	26236802	N/A
	7	11985632	16847269	14182111	43843720	29661609	N/A
	8	10604028	12391718	11465437	32868851	21403414	N/A

## Sheet: Fig3j
SAFIRE; Serial number: 12901300200; Firmware: V 2.10 04/02 Safire; XFLUOR4 Version: V 4.51
Date:					2019-08-19
Time:					17:40:57
Measurement mode:					Absorbance
Measurement wavelength:					450	nm
Reference wavelength:					570	nm
Number of flashes:					10
Plate definition file:					COS96ft.pdf
Time between move and read:					200	ms
Shake duration (Orbital Normal):					10	s
Shake settle time:					5	s
Dual wave data (difference)					Temperature: 24.5 °C
<>	1	2	3	4	5	6	7	8	9	10	11	12
A	2.0225	2.2251	0.2781	0.2624	0.1282	-0.0005	-0.0005	0	-0.0002	-0.0003	0	0.0002
B	1.0273	1.1096	0.2269	0.2639	0.1693	-0.0003	-0.0004	-0.0007	-0.0005	0.0001	-0.0007	-0.0008
C	0.5835	0.6355	0.2719	0.1683	0.1319	-0.0004	-0.0003	-0.0002	0	-0.0005	-0.0004	-0.0006
D	0.2992	0.3391	0.2393	0.0756	0.0457	-0.0002	-0.0007	-0.0007	-0.0005	-0.0003	-0.0009	-0.0002
E	0.1739	0.1754	0.1009	0.0844	0.0556	-0.001	-0.0005	0.0002	-0.0008	0.0002	-0.0005	-0.0003
F	0.0946	0.1078	0.0815	0.0926	0.0543	0.0003	-0.0008	-0.0011	-0.0007	-0.0006	-0.0004	-0.0003
G	0.0647	0.066	0.0996	0.0004	0.001	-0.0013	-0.0013	-0.0002	-0.0007	-0.0011	-0.0007	-0.0009
H	0.0237	0.0196	0.1	-0.0003	0.0011	-0.0004	-0.0002	-0.0001	-0.001	-0.0006	-0.0009	-0.0008
Rawdata (dual wave measurement with measurement filter)					Temperature: 24.5 °C
<>	1	2	3	4	5	6	7	8	9	10	11	12
A	2.0821	2.2825	0.3217	0.3089	0.1758	0.0001	0	0.0003	0.0003	0.0001	0.0003	0.0003
B	1.0752	1.1586	0.2707	0.3082	0.2149	0	0.0001	0	0	0.0001	0	-0.0001
C	0.629	0.6814	0.3157	0.2138	0.1758	0	0.0004	0.0002	0.0003	-0.0003	0	0
D	0.3434	0.3826	0.2832	0.1278	0.0894	0.0002	-0.0004	-0.0004	0	0	-0.0002	0.0002
E	0.22	0.2219	0.1456	0.1283	0.1	-0.0005	-0.0001	0.0002	-0.0002	0.0002	-0.0002	-0.0002
F	0.1399	0.1519	0.1257	0.137	0.0982	0.0004	-0.0004	-0.0001	-0.0004	0	0.0001	-0.0001
G	0.1059	0.1146	0.1429	0.035	0.0341	-0.0005	-0.0002	-0.0002	-0.0004	-0.0007	-0.0007	-0.0003
H	0.079	0.0674	0.1452	0.0349	0.0373	-0.0001	0	-0.0002	-0.0001	-0.0002	-0.0004	-0.0007
PLATEMAP (Malika N.)
<>	1	2	3	4	5	6	7	8	9	10	11	12
A	1000 pg/mL	1000 pg/mL	1A Ap-1un	1A Ap-1ARA	1A Ap-1ARA
B	500 pg/mL	500 pg/mL	1A Ap-1un	1A Ap-2ARA	1A Ap-2ARA
C	250 pg/mL	250 pg/mL	1A Ap-2 un	1A Ap-3ARA	1A Ap-3ARA
D	125 pg/mL	125 pg/mL	1A Ap-2 un	1A Ba-1ARA	1A Ba-1ARA
E	62.5 pg/mL	62.5 pg/mL	1A Ba-1un	1A Ba-2ARA	1A Ba-2ARA
F	31.3 pg/mL	31.3 pg/mL	1A Ba-1un	1A Ba-3ARA	1A Ba-3ARA
G	15.6 pg/mL	15.6 pg/mL	1A Ba-2un
H	0 pg/mL	0 pg/mL	1A Ba-2un
pg/mL	Replicate 1	Replicate 2	Average	Blank	Corrected
1000	2.0821	2.2825	2.1823	0.0732	2.1091
500	1.0752	1.1586	1.1169	0.0732	1.0437
250	0.629	0.6814	0.6552	0.0732	0.582
125	0.3434	0.3826	0.363	0.0732	0.2898
62.5	0.22	0.2219	0.22095	0.0732	0.14775
31.3	0.1399	0.1519	0.1459	0.0732	0.0727
15.6	0.1059	0.1146	0.11025	0.0732	0.03705
0	0.079	0.0674	0.0732	0.0732	0
									LORD 1A
Sample	Replicate 1	Replicate 2	Average	Blank	Corrected	VEGF Quantification	ng/mL		Untreated				TTEST
1A Ap-1un	0.3217	0.2707	0.2962	0.0732	0.223	1983.3	0.991651		Ap	0.999399		Ap	0.085275
1A Ap-2 un	0.3157	0.2832	0.29945	0.0732	0.22625	2014.29	1.00715
1A Ba-1un	0.1456	0.1257	0.13565	0.0732	0.06245	452.329	0.678493		Ba	0.738569		Ba	0.0105703
1A Ba-2un	0.1429	0.1452	0.14405	0.0732	0.07085	532.429	0.798644		ara-A
1A Ap-1ARA	0.3089	0.1758	0.24235	0.0732	0.16915	1469.8	0.734899		Ap	0.689843
1A Ap-2ARA	0.3082	0.2149	0.26155	0.0732	0.18835	1652.89	0.826443
1A Ap-3ARA	0.2138	0.1758	0.1948	0.0732	0.1216	1016.37	0.508186
1A Ba-1ARA	0.1278	0.0894	0.1086	0.0732	0.0354	194.385	0.291578		Ba	0.360951
1A Ba-2ARA	0.1283	0.1	0.11415	0.0732	0.04095	247.309	0.370964
1A Ba-3ARA	0.137	0.0982	0.1176	0.0732	0.0444	280.208	0.420311
From 3-12-2018
	Ap	Ba		L3 + 1mM ARA	Ap	Ba
L3	1.7188	0.615126			1.30773	0.381085
	1.94614	0.8622			1.0402	0.274653
	1.4748	0.403892			1.23334	0.295288
	1.71325	0.627072			1.19376	0.317009
	0.136093	0.132437	(outlier)		0.0797238	0.0325872
1A	0.991651	0.678493			0.734899	0.291578
	1.00715	0.798644			0.826443	0.370964
					0.508186	0.420311
	Ap	Ba		L3 + 1mM ARA	Ap	Ba
L3	1.7188	0.615126			1.30773	0.381085
	1.94614	0.8622			1.0402	0.274653
	1.4748	0.403892			1.23334	0.295288
	1.71325	0.627072			1.19376	0.317009
					0.0797238	0.0325872
1A	0.991651	0.678493			0.734899	0.291578
	1.00715	0.798644			0.826443	0.370964
					0.508186	0.420311
COMBINED (L3 and 1A) with outlier removal
Ap	Untreated	1µM ara-A		Ba	Untreated	1µM ara-A
Mean	1.4753	0.865536			0.664238	0.297934
Stderr	0.162346	0.148375			0.0655821	0.0419578
ttest
Ap	0.017619
Ba	0.000350967

## Sheet: Fig4c
PEDF ratio
	Healthy			L-ORD
	Ap	Ba	Ratio	Ap	Ba	Ratio
	528.982	128.818	4.10643	247.529	99.5511	2.48645		2018-01-10
	1083.61	70.4649	15.378	235.335	157.927	1.49015
	515.056	83.0659	6.20058	233.227	133.922	1.74152
	452.879	80.2883	5.64067	528.757	153.998	3.43354
	612.914	198.914	3.0813	622.323	143.7	4.33071
	638.206	122.066	5.22838	951.651	140.358	6.78019
	1057.96	85.8787	12.3193	495.058	66.3674	7.45936		2018-01-16
	2167.22	46.9766	46.134	470.669	105.285	4.47045
	1030.11	55.3773	18.6017	466.454	89.2811	5.22455
	905.759	53.5255	16.922	1057.51	102.665	10.3006
	1225.83	132.609	9.2439	1244.65	95.7999	12.9921
	1276.41	81.3773	15.6851
Average	957.912	94.9468	13.2118	595.742	117.168	5.51906
Stderr	138.328	12.5875	3.38198	104.064	9.05386	1.09009
TTEST	0.0517695	0.173157	0.0494524

## Sheet: Fig4d
Phospholipase A2 Activity
	132.695	35.3961
	100.332	79.5176
	68.4524	72.1245
	56.6816	54.1206
	141.84	39.9768
		55.5828

[truncated: 21 more sheets: Fig4e, Fig4f,g p1, Fig4f,g p2, Fig4f,g p3, Fig4f,g p4, Fig4h, Fig4i, Fig5g, Fig 5h, Fig6d, Fig6e, Fig6f, Fig6g, Supplementary Figure S2c, Supplementary S3a, Supplementary S4d, Supplementary S5a, Supplementary S5b, Supplementary S6c-d, Supplementary 6e …]
